# Supplementary material for: Isolation, Synthesis and Absolute Configuration of the Pericharaxins A and B, Epimeric Hydroxy-Polyene Glycerol Ethers from the Calcarean Sponge Pericharax heteroraphis
Source: Mar Drugs. 2022 Oct 11;20(10):635. doi: 10.3390/md20100635 (PMC9605606; doi:10.3390/md20100635)
Supplement: Supplementary file 1 [file marinedrugs-20-00635-s001.zip]

Archive with 1 entries (1 files):
- marinedrugs-1957367-supplementary.pdf
